# Supplementary material for: The impact of population aging on SME digital transformation: Evidence from China
Source: PLoS One. 2024 May 16;19(5):e0300660. doi: 10.1371/journal.pone.0300660 (PMC11098399; doi:10.1371/journal.pone.0300660)
Supplement: S1 Data — (ZIP) [file pone.0300660.s002.zip]

Archive with 1 entries (1 files):
- S1 Data Dataset.dta
